# Supplementary material for: Conventional laboratory housing increases morbidity and mortality in research rodents: results of a meta-analysis
Source: BMC Biol. 2022 Jan 13;20:15. doi: 10.1186/s12915-021-01184-0 (PMC8756709; doi:10.1186/s12915-021-01184-0)
Supplement: Supplementary file 15 — Additional file 15. Study characteristics. [file 12915_2021_1184_MOESM15_ESM.xlsx]

## Sheet: study characteristics 
study	reference*	country	disease model	disease measure reported	species	strain	sex	social housing	resources provided in 'enriched' cage	conventional cage described?	resources provided in conventional cage	red flags	included in MA?
Akillioglu et al. (2015)	[1]	Turkey	anxiety	elevated plus maze	mice	BALB/c	male	group	increased space, climbing opportunities, wheel, shelters	yes	nothing	group housed male mice	yes
Akillioglu et al. (2015)	[1]	Turkey	anxiety	open field test (time in center)	mice	BALB/c	male	group	increased space, climbing opportunities, wheel, shelters	yes	nothing	group housed male mice	yes
Akillioglu et al. (2015)	[1]	Turkey	anxiety	open field test (rearing)	mice	BALB/c	male	group	increased space, climbing opportunities, wheel, shelters	no	nothing	group housed male mice	yes
Akillioglu et al. (2015)	[1]	Turkey	anxiety	open field test (defecation)	mice	BALB/c	male	group	increased space, climbing opportunities, wheel, shelters	no	nothing	group housed male mice	yes
Altun et al. (2007)	[2]	Sweden	no disease model	mortality	rats	Sprague Dawley	female	group	increased space, climbing opportunities, wheel, shelters	yes	nothing		yes
Avrabos et al. (2013)	[4]	Germany	anxiety	elevated plus maze	mice	CD-1	not specified	group	increased space, climbing opportunities, shelters, exploration/novelty provision	no	nesting material		no
Naik et al. (2018)	[101]	Germany	anxiety	elevated plus maze	mice	C57BL/6 & CD-1	male	group	increased space, shelters	no	nesting material	group housed male mice	yes
Naik et al. (2018)	[101]	Germany	anxiety	light dark box	mice	C57BL/6 & CD-1	male	group	increased space, shelters	no	nesting material	group housed male mice	yes
Rogers et al. (2016)	[134]	Australia	anxiety	elevated plus maze	mice	C57BL/6	not specified	group	increased space, exploration/novelty provision	no	nesting material		yes
Benaroya-Milshtein et al. (2007)	[5]	Israel	B-cell lymphoma	mortality	mice	C3H/eB	male	group	increased space, climbing opportunities, wheel, shelters, exploration/novelty provision	no	nothing	group housed male mice	yes
Benaroya-Milshtein et al. (2007)	[5]	Israel	B-cell lymphoma	mortality	mice	C3H/eB	male	group	increased space, climbing opportunities, wheel, shelters, exploration/novelty provision	no	nothing	group housed male mice	yes
Benaroya-Milshtein et al. (2007)	[5]	Israel	cancer	tumor volume	mice	C3H/eB	male	group	increased space, climbing opportunities, wheel, shelters, exploration/novelty provision	no	nothing	group housed male mice	yes
Bernberg et al. (2008)	[6]	Sweden	cardiovascular disease	plaque	mice	C57BL/6	male	group	increased space, shelters, nesting material, exploration/novelty provision	yes	nothing	group housed male mice	yes
Bernberg et al. (2008)	[6]	Sweden	cardiovascular disease	plaque	mice	C57BL/6	male	group	increased space, wheel, shelters, nesting material, exploration/novelty provision	yes	nothing	group housed male mice	yes
Betof et al. (2012)	[7]	USA	cancer	tumor volume	mice	BALB/c	female	individually	wheel	no	nesting material		yes
Betof et al. (2012)	[7]	USA	cancer	tumor weight	mice	BALB/c	female	individually	wheel	no	nesting material		yes
Betof et al. (2015)	[8]	USA	cancer	tumor volume	mice	BALB/c	female	individually	wheel	no	nesting material		yes
Bhansali et al. (2007)	[9]	USA	depression	forced swim test	mice	BALB/c	mixed	group	shelters, nesting	no	nothing	group housed male mice	yes
Bice et al. (2017)	[10]	USA	cancer	tumor volume	mice	C57BL/6	male	group	increased space, climbing opportunities, wheel, shelters, nesting material, gnawing opportunities	yes	nothing	group housed male mice	yes
Bice et al. (2017)	[10]	USA	cancer	tumor number	mice	C57BL/6	male	group	increased space, climbing opportunities, wheel, shelters, nesting material, gnawing opportunities	yes	nothing	group housed male mice	yes
Bice et al. (2017)	[10]	USA	cancer	tumor weight	mice	C57BL/6	female	group	increased space, wheel, shelters, nesting	yes	nothing		yes
Bice et al. (2017)	[10]	USA	cancer	tumor number	mice	C57BL/6	female	group	increased space, wheel, shelters, nesting	yes	nothing		yes
Bice et al. (2017)	[10]	USA	colon cancer	mortality	mice	C57BL/6	male	group	increased space, climbing opportunities, wheel, shelters, nesting material, gnawing opportunities	yes	nothing	group housed male mice	yes
Bice et al. (2017)	[10]	USA	colon cancer	mortality	mice	C57BL/6	female	group	increased space, climbing opportunities, wheel, shelters, nesting material, gnawing opportunities	yes	nothing		yes
Bice et al. (2017)	[10]	USA	cancer	tumor weight	mice	C57BL/6	male	group	increased space, wheel, shelters, nesting	yes	nothing	group housed male mice	yes
Bice et al. (2017)	[10]	USA	cancer	tumor number	mice	C57BL/6	male	group	increased space, wheel, shelters, nesting	yes	nothing	group housed male mice	yes
Bice et al. (2017)	[10]	USA	colon cancer	mortality	mice	C57BL/6	male	group	increased space, climbing opportunities, wheel, shelters, nesting material, gnawing opportunities	yes	nothing	group housed male mice	yes
Bice et al. (2017)	[10]	USA	cancer	tumor weight	mice	C57BL/6	female	group	increased space, wheel, shelters, nesting	yes	nothing		yes
Bice et al. (2017)	[10]	USA	cancer	tumor number	mice	C57BL/6	female	group	increased space, wheel, shelters, nesting	yes	nothing		yes
Bice et al. (2017)	[10]	USA	colon cancer	mortality	mice	C57BL/6	female	group	increased space, climbing opportunities, wheel, shelters, nesting material, gnawing opportunities	yes	nothing		yes
Bice et al. (2017)	[10]	USA	cancer	tumor weight	mice	C57BL/6	male	group	increased space, wheel, shelters, nesting	yes	nothing	group housed male mice	yes
Bice et al. (2017)	[10]	USA	cancer	tumor number	mice	C57BL/6	male	group	increased space, wheel, shelters, nesting	yes	nothing	group housed male mice	yes
Bice et al. (2017)	[10]	USA	cancer	tumor volume	mice	C57BL/6	female	group	increased space, climbing opportunities, wheel, shelters, nesting material, gnawing opportunities	yes	nothing		yes
Bice et al. (2017)	[10]	USA	cancer	tumor number	mice	C57BL/6	female	group	increased space, climbing opportunities, wheel, shelters, nesting material, gnawing opportunities	yes	nothing		yes
Bice et al. (2017)	[10]	USA	cancer	tumor volume	mice	C57BL/6	male	group	increased space, climbing opportunities, wheel, shelters, nesting material, gnawing opportunities	yes	nothing	group housed male mice	yes
Bice et al. (2017)	[10]	USA	cancer	tumor number	mice	C57BL/6	male	group	increased space, climbing opportunities, wheel, shelters, nesting material, gnawing opportunities	yes	nothing	group housed male mice	yes
Bice et al. (2017)	[10]	USA	cancer	tumor volume	mice	C57BL/6	female	group	increased space, climbing opportunities, wheel, shelters, nesting material, gnawing opportunities	yes	nothing		yes
Bice et al. (2017)	[10]	USA	cancer	tumor number	mice	C57BL/6	female	group	increased space, climbing opportunities, wheel, shelters, nesting material, gnawing opportunities	yes	nothing		yes
Bjørnebekk et al. (2005)	[11]	Sweden	depression	forced swim test	rats	Flinders Sensitive Line (FSL)	male	individually	wheel	no	nothing		yes
Briones et al. (2000)	[12]	USA	stroke	water maze	rats	Wistar	female	individually	climbing opportunities, wheel, shelters, exploration/novelty provision, gnawing opportunities	no	nothing		no
Bronikowski et al. (2006)	[13]	USA	no disease model	mortality	mice	house mouse	female	individually	wheel	no	nothing		yes
Bronikowski et al. (2006)	[13]	USA	no disease model	mortality	mice	house mouse	female	individually	wheel	no	nothing		yes
Bronikowski et al. (2006)	[13]	USA	no disease model	mortality	mice	house mouse	male	individually	wheel	no	nothing		yes
Bronikowski et al. (2006)	[13]	USA	no disease model	mortality	mice	house mouse	male	individually	wheel	no	nothing		yes
Rogers et al. (2016)	[134]	Australia	anxiety	elevated plus maze	mice	C57BL/6	not specified	group	increased space, wheel	no	nesting material		yes
Buss et al. (2020)	[15]	New Zealand	cancer	tumor volume	mice	C57BL/6	female	individually	wheel	no	nesting material		yes
Buss et al. (2020)	[15]	New Zealand	cancer	tumor volume	mice	C57BL/6	female	individually	wheel	no	nesting material		yes
Cao et al. (2010)	[16]	USA	cancer	tumor weight	mice	C57BL/6	male	group	increased space, wheel, shelters, nesting material, gnawing opportunities	no	nothing	group housed male mice	yes
Cao et al. (2010)	[16]	USA	cancer	tumor weight	mice	C57BL/6	male	group	increased space, wheel, shelters, nesting material, gnawing opportunities	no	nothing	group housed male mice	yes
Cao et al. (2010)	[16]	USA	cancer	tumor number	mice	C57BL/6	male	group	increased space, wheel, shelters, nesting material, gnawing opportunities	no	nothing	group housed male mice	yes
Cao et al. (2010)	[16]	USA	cancer	tumor volume	mice	C57BL/6	male	group	increased space, wheel, shelters, nesting material, gnawing opportunities	no	nothing	group housed male mice	yes
Cao et al. (2010)	[16]	USA	cancer	tumor volume	mice	C57BL/6	male	group	increased space, wheel, shelters, nesting material, gnawing opportunities	no	nothing	group housed male mice	yes
Cao et al. (2010)	[16]	USA	cancer	tumor weight	mice	C57BL/6	male	group	wheel	no	nothing	group housed male mice	yes
Cao et al. (2010)	[16]	USA	cancer	tumor weight	mice	C57BL/6	male	group	wheel	no	nothing	group housed male mice	yes
Cao et al. (2010)	[16]	USA	cancer	tumor volume	mice	C57BL/6	male	group	increased space, wheel, shelters, nesting material, gnawing opportunities	no	nothing	group housed male mice	yes
Cao et al. (2010)	[16]	USA	cancer	tumor weight	mice	C57BL/6	male	group	increased space, wheel, shelters, nesting material, gnawing opportunities	no	nothing	group housed male mice	yes
Cesar et al. (2011)	[17]	USA	cardiovascular disease	plaque	mice	C57BL/6	male	individually	wheel	no	nesting material	enrichment was introduced to old animals	yes
Chambliss et al. (2004)	[18]	USA	depression	anhedonia	rats	Long-Evans	male	individually	wheel	no	nothing		no
Chekmareva et al. (2014)	[19]	Russia	anxiety	elevated plus maze	mice	CD-1	male	group	increased space, climbing opportunities, shelters, nesting material, exploration/novelty provision, gnawing opportunities	no	nothing	group housed male mice	yes
Chekmareva et al. (2014)	[19]	Russia	anxiety	light dark box	mice	CD-1	male	group	increased space, climbing opportunities, shelters, nesting material, exploration/novelty provision, gnawing opportunities	no	nothing	group housed male mice	yes
Chen et al. (2017)	[20]	China	stroke	composite score	rats	Sprague Dawley	male	individually	increased space, climbing opportunities, wheel, shelters	no	nothing		yes
Chen et al. (2017)	[20]	China	stroke	infarct	rats	Sprague Dawley	male	group	increased space, climbing opportunities, wheel, shelters	no	nothing		yes
Chen et al. (2017)	[20]	China	stroke	composite score	rats	Sprague Dawley	male	group	increased space, climbing opportunities, wheel, shelters	no	nothing		yes
Chen et al. (2017)	[20]	China	stroke	infarct	rats	Sprague Dawley	male	individually	increased space, climbing opportunities, wheel, shelters	no	nothing		yes
Chen et al. (2017)	[21]	China	stroke	infarct	rats	Sprague Dawley	male	group	increased space, climbing opportunities, wheel, shelters, exploration/novelty provision	no	nothing	frequent object rotation	yes
Chen et al. (2017)	[21]	China	stroke	limb placement	rats	Sprague Dawley	male	group	increased space, climbing opportunities, wheel, shelters, exploration/novelty provision	no	nothing	frequent object rotation	yes
Chen et al. (2017)	[21]	China	stroke	composite score	rats	Sprague Dawley	male	group	increased space, climbing opportunities, wheel, shelters, exploration/novelty provision	no	nothing	frequent object rotation	yes
Chen et al. (2017)	[22]	China	stroke	rotarod	mice	C57BL/6	male	group	increased space, wheel, shelters	no	nothing	group housed male mice	yes
Chun et al. (2007)	[23]	China	stroke	infarct	mice	C57BL/6	male	group	wheel	no	nothing	group housed male mice	yes
Colbert et al. (2009)	[24]	USA	breast cancer	mortality	mice	C57BL/6 x SJL	female	individually	wheel	no	nothing		yes
Dahlqvist et al. (1999)	[25]	Sweden	stroke	infarct	rats	SHR	male	group	increased space, climbing opportunities, exploration/novelty provision, gnawing opportunities	no	nothing		yes
De Boer et al. (2020)	[26]	Belgium	stroke	rotarod	mice	C56BL/6	male	group	increased space, climbing opportunities, wheel, shelters, exploration/novelty provision	yes	nesting material	group housed male mice	yes
De Waard et al. (2009)	[27]	USA	myocardial infarction	mortality	mice	C57BL/6	mixed	not specified	wheel	no	nothing		yes
Diniz et al. (2012)	[28]	Brazil	dengue virus	mortality	mice	Albino Swiss	female	group	increased space, climbing opportunities, wheel, shelters, exploration/novelty provision, gnawing opportunities	no	nothing		yes
Diniz et al. (2013)	[29]	Brazil	dengue virus	mortality	mice	Albino Swiss	female	group	increased space, climbing opportunities, wheel, shelters	no	nothing		yes
Diniz et al. (2013)	[29]	Brazil	viral infection	viral load	mice	Albino Swiss	female	group	increased space, climbing opportunities, wheel, shelters, exploration/novelty provision	no	nothing		no
Buss et al. (2018)	[14]	New Zealand	cancer	number of animals with tumors	mice	C57BL/6	female	pair	increased space, wheel	no	nesting material		no
Farokhi-Sisakht et al. (2020)	[31]	Iran	stroke	water maze	rats	Wistar	male	individually	wheel	no	nothing		yes
Foglesong et al. (2017)	[32]	USA	cancer	tumor volume	mice	C57BL/6	male	group	increased space, wheel, shelters, gnawing opportunities	yes	nesting material	group housed male mice	yes
Foglesong et al. (2017)	[32]	USA	cancer	tumor volume	mice	C57BL/6	male	group	increased space, wheel, shelters, gnawing opportunities	yes	nesting material	group housed male mice	yes
Foglesong et al. (2019)	[33]	USA	cancer	tumor volume	mice	C57BL/6	female	group	increased space, wheel, shelters, nesting material, gnawing opportunities	yes	nothing		yes
Foley et al. (2004)	[34]	Canada	cancer	tumor weight	rats	Fisher 344	male	individually	wheel, shelters	yes	tube		yes
Geibig et al. (2012)	[35]	Germany	stroke	infarct	mice	C57BL/6	male	group	wheel	yes	nothing	frequent object rotation, group housed male mice	yes
Geibig et al. (2012)	[35]	Germany	stroke	infarct	mice	C57BL/6	male	group	wheel, shelters, exploration/novelty provision	yes	nothing	frequent object rotation, group housed male mice	yes
Gertz et al. (2006)	[36]	Germany	stroke	infarct	mice	129/SV	male	not specified	wheel	no	nesting material		yes
Gertz et al. (2006)	[36]	Germany	stroke	water maze	mice	129/SV	male	not specified	wheel	no	nesting material		yes
Ghalandari-Shamami et al. (2019)	[37]	Iran	depression	forced swim test	rats	Wistar	male	individually	wheel	no	nothing	enrichment was supplied for a very short time	yes
Ghalandari-Shamami et al. (2019)	[37]	Iran	anxiety	elevated plus maze	rats	Wistar	male	individually	wheel	no	nothing	enrichment was supplied for a very short time	yes
Giles et al. (1992)	[38]	USA	cancer	tumor volume	rats	Lewis	male	not specified	wheel	no	nothing		yes
Giles et al. (1992)	[38]	USA	cancer	tumor number	rats	Lewis	male	not specified	wheel	no	nothing		yes
Gobinath et al. (2018)	[39]	Canada	depression	forced swim test	rats	Sprague Dawley	female	individually	wheel	yes	nothing		yes
Goh et al. (2012)	[40]	USA	cancer	tumor weight	mice	C57BL/6	female	individually	wheel	yes	locked wheel		yes
Goh et al. (2012)	[40]	USA	cancer	tumor number	mice	C57BL/6	female	individually	wheel	yes	locked wheel		yes
Goh et al. (2012)	[40]	USA	cancer	tumor weight	mice	C57BL/6	female	individually	wheel	yes	locked wheel		yes
Goh et al. (2012)	[40]	USA	cancer	tumor number	mice	C57BL/6	female	individually	wheel	yes	locked wheel		yes
Goh et al. (2012)	[40]	USA	cancer	tumor volume	mice	C57BL/6	female	individually	wheel	yes	locked wheel		yes
Goh et al. (2013)	[41]	USA	cancer	tumor volume	mice	C57BL/6 x FVB/NJ	female	individually	wheel	yes	locked wheel		yes
Gomes et al. (2019)	[42]	Brazil	viral infection	viral load	mice	Albino Swiss	female	group	increased space, climbing opportunities, wheel, shelters, exploration/novelty provision, gnawing opportunities	no	nothing		no
Gonçalves et al. (2018)	[43]	Brazil	stroke	infarct	mice	C57BL/6	male	group	increased space, wheel, shelters, exploration/novelty provision	no	nothing	group housed male mice	yes
Elisia et al. (2019)	[30]	Canada	cancer	metastasis	mice	A/J	female	not specified	increased space, climbing opportunities, wheel, shelters	no	nesting material		yes
Xiao et al. (2016)	[172]	USA	cancer	tumor weight	mice	C57BL/6	male	group	increased space, wheel, shelters, nesting material, gnawing opportunities	no	nesting material	group housed male mice	yes
González-Pardo et al. (2019)	[44]	Spain	depression	forced swim test	rats	Wistar	male	group	increased space, climbing opportunities, wheel, shelters, exploration/novelty provision, foraging opportunities	no	nesting material		yes
Goodrick et al. (1980)	[46]	USA	no disease model	mortality	rats	Wistar	male	pair	wheel	no	nothing		yes
Goodrick et al. (1980)	[46]	USA	no disease model	mortality	rats	Wistar	female	pair	wheel	no	nothing		yes
Grace et al. (2009)	[47]	South Africa	anxiety	elevated plus maze	rats	Sprague Dawley	male	individually	wheel	no	nothing		yes
Hase et al. (2019)	[48]	United Kingdom	stroke	infarct	mice	C56BL/6	male	group	climbing opportunities, wheel, shelters, gnawing opportunities	yes	nest box, tissue paper	group housed male mice	yes
Higgins et al. (2014)	[49]	USA	cancer	tumor volume	mice	SCID	male	not specified	wheel	no	nesting material		no
Hoffman-Goetz et al. (1994)	[50]	Canada	cancer	metastasis	mice	BALB/c	female	individually	wheel	no	nothing		yes
Holloszy et al. (1985)	[51]	USA	no disease model	mortality	rats	Long-Evans	male	not specified	wheel	no	nothing		yes
Holloszy et al. (1991)	[52]	USA	no disease model	mortality	rats	Long-Evans	male	not specified	wheel	no	nothing		yes
Holloszy et al. (1993)	[53]	USA	no disease model	mortality	rats	Long-Evans	female	not specified	wheel	no	nothing		yes
Holloszy et al. (1997)	[54]	USA	no disease model	mortality	rats	Long-Evans	male	not specified	wheel	no	nothing		yes
Holloszy et al. (1998)	[55]	USA	no disease model	mortality	rats	Long-Evans	male	not specified	wheel	no	nothing		yes
Holloszy et al. (1998)	[55]	USA	no disease model	mortality	rats	Long-Evans	male	not specified	wheel	no	nothing		yes
Hui et al. (2011)	[56]	China	depression	forced swim test	rats	Sprague Dawley	mixed	group	increased space, climbing opportunities, wheel, shelters, exploration/novelty provision, foraging opportunities	no	nothing		yes
Hui et al. (2011)	[56]	China	depression	anhedonia	rats	Sprague Dawley	mixed	group	increased space, climbing opportunities, wheel, shelters, exploration/novelty provision, foraging opportunities	no	nothing		yes
Hutton et al. (2015)	[57]	Canada	depression	hippocampal volume	mice	C57BL/6	male	individually	wheel, shelters	yes	nesting material, tube		no
Ikuyama et al. (1993)	[58]	Japan	cancer	number of animals with tumors	rats	Wistar	male	individually	wheel	no	nothing		no
Ilin et al. (2009)	[59]	Israel	anxiety	elevated plus maze	rats	Sprague Dawley	male	group	increased space, climbing opportunities, exploration/novelty provision	yes	nothing		yes
Ilin et al. (2009)	[59]	Israel	anxiety	time in center	rats	Sprague Dawley	male	group	increased space, climbing opportunities, exploration/novelty provision	yes	nothing		yes
Ishikawa et al. (2014)	[60]	Japan	anxiety	rearing	rats	Sprague Dawley	male	individually	wheel	yes	locked wheel		yes
Iwata et al. (2007)	[61]	Japan	anxiety	elevated plus maze	mice	BALB/c	mixed	group	increased space, shelters, nesting material, exploration/novelty provision, gnawing opportunities	no	nothing	group housed male mice	yes
Jiang et al. (2006)	[62]	Canada	Amyotrophic Lateral Sclerosis	mortality	mice	C57BL/6 x SJL	mixed	individually	wheel	no	nothing		no
Jiang et al. (2009)	[63]	USA	cancer	tumor number	rats	Sprague Dawley	female	individually	wheel	no	nothing		yes
Jiang et al. (2016)	[64]	China	stroke	infarct	rats	Sprague Dawley	male	group	increased space, climbing opportunities, shelters, exploration/novelty provision, gnawing opportunities	yes	nothing		yes
Johansson et al. (1996)	[65]	Sweden	stroke	infarct	rats	SHR	male	group	climbing opportunities, exploration/novelty provision, gnawing opportunities	no	nothing		yes
Johansson et al. (1996)	[65]	Sweden	stroke	rotarod	rats	SHR	male	group	climbing opportunities, exploration/novelty provision, gnawing opportunities	no	nothing		yes
Johansson et al. (1996)	[65]	Sweden	stroke	tapered beam	rats	SHR	male	group	climbing opportunities, exploration/novelty provision, gnawing opportunities	no	nothing		yes
Johansson et al. (1996)	[65]	Sweden	stroke	limb placement	rats	SHR	male	group	climbing opportunities, exploration/novelty provision, gnawing opportunities	no	nothing		yes
Johansson et al. (1996)	[66]	Sweden	stroke	infarct	rats	SHR	male	group	increased space, climbing opportunities, exploration/novelty provision, gnawing opportunities	no	nothing		yes
Johansson et al. (1996)	[66]	Sweden	stroke	rotarod	rats	SHR	male	group	increased space, climbing opportunities, exploration/novelty provision, gnawing opportunities	no	nothing		yes
Johansson et al. (1996)	[66]	Sweden	stroke	tapered beam	rats	SHR	male	group	increased space, climbing opportunities, exploration/novelty provision, gnawing opportunities	no	nothing		yes
Jones et al. (2009)	[67]	USA	breast cancer	mortality	mice	nude	female	individually	wheel	yes	nothing		yes
Jones et al. (2012)	[68]	Canada	cancer	tumor weight	mice	C57BL/6	male	individually	wheel	yes	nothing		yes
Jones et al. (2012)	[68]	Canada	cancer	metastasis	mice	C57BL/6	male	individually	wheel	yes	nothing		yes
Ju et al. (2008)	[69]	USA	cancer	tumor number	mice	C57BL/6	female	group	wheel	no	nothing		yes
Ju et al. (2008)	[69]	USA	cancer	tumor number	mice	C57BL/6	female	group	wheel	no	nothing		yes
Ke et al. (2011)	[70]	China	stroke	composite score	rats	Sprague Dawley	male	individually	wheel	no	nothing	enrichment was supplied for a very short time	yes
González-Pardo et al. (2019)	[45]	Spain	depression	hippocampal volume	rats	Wistar	male	group	increased space, wheel, shelters, exploration/novelty provision	no	nesting material		yes
Kershaw et al. (2019)	[72]	Australia	cancer	tumor volume	mice	C57BL/6	male	group	increased space, wheel, shelters, nesting material, exploration/novelty provision, gnawing opportunities	yes	tissue paper	group housed male mice	yes
González-Pardo et al. (2019)	[45]	Spain	depression	hippocampal volume	rats	Wistar	male	group	increased space, wheel, shelters, exploration/novelty provision	no	nesting material		yes
Nowakowska et al. (2014)	[109]	Poland	depression	forced swim test	rats	Wistar	male	group	increased space, wheel, shelters, exploration/novelty provision	no	nesting material	frequent object rotation	yes
Komitova et al. (2005)	[75]	Sweden	stroke	infarct	rats	SHR	male	group	increased space, climbing opportunities, shelters, exploration/novelty provision, gnawing opportunities	no	nothing		yes
Komitova et al. (2005)	[76]	Sweden	stroke	infarct	rats	SHR	male	group	increased space, climbing opportunities, exploration/novelty provision, gnawing opportunities	no	nothing	enrichment was introduced to old animals	yes
Lapmanee et al. (2013)	[77]	Thailand	depression	forced swim test	rats	Wistar	male	individually	wheel	yes	locked wheel		yes
Lapmanee et al. (2013)	[77]	Thailand	anxiety	elevated plus maze	rats	Wistar	male	individually	wheel	yes	locked wheel		yes
Lapmanee et al. (2017)	[78]	Thailand	depression	forced swim test	rats	Wistar	male	individually	wheel	yes	locked wheel		yes
Lapmanee et al. (2017)	[78]	Thailand	anxiety	elevated plus maze	rats	Wistar	male	individually	wheel	yes	locked wheel		yes
Lapmanee et al. (2017)	[78]	Thailand	anxiety	time in center	rats	Wistar	male	individually	wheel	yes	locked wheel		yes
Laufs et al. (2005)	[79]	Germany	cardiovascular disease	plaque	mice	C57BL/6	male	individually	wheel	no	nothing		yes
Lehmann et al. (2011)	[80]	USA	depression	forced swim test	mice	C57BL/6	male	individually	increased space, wheel, shelters, nesting material, exploration/novelty provision, gnawing opportunities	yes	nesting material, tube		yes
Lehmann et al. (2011)	[80]	USA	depression	tail suspension test	mice	C57BL/6	male	individually	increased space, wheel, shelters, nesting material, exploration/novelty provision, gnawing opportunities	yes	nesting material, tube		yes
Li et al. (2012)	[81]	China	anxiety	elevated plus maze	rats	Sprague Dawley	mixed	group	increased space, wheel, shelters, exploration/novelty provision	yes	nothing	frequent object rotation	yes
Li et al. (2015)	[82]	China	cancer	tumor volume	mice	C57BL/6	male	group	increased space, climbing opportunities, wheel, shelters, nesting material, exploration/novelty provision, gnawing opportunities	yes	nothing	group housed male mice	yes
Li et al. (2015)	[82]	China	cancer	tumor weight	mice	C57BL/6	male	group	increased space, climbing opportunities, wheel, shelters, nesting material, exploration/novelty provision, gnawing opportunities	yes	nothing	group housed male mice	yes
Li et al. (2015)	[82]	China	cancer	tumor weight	mice	C57BL/6	male	group	increased space, climbing opportunities, wheel, shelters, nesting material, exploration/novelty provision, gnawing opportunities	yes	nothing	group housed male mice	yes
Li et al. (2015)	[82]	China	cancer	tumor weight	mice	C57BL/6	male	group	increased space, climbing opportunities, wheel, shelters, nesting material, exploration/novelty provision, gnawing opportunities	yes	nothing	group housed male mice	yes
Li et al. (2015)	[82]	China	cancer	tumor weight	mice	C57BL/6	male	group	wheel	yes	nothing	group housed male mice	yes
Li et al. (2019)	[83]	China	stroke	infarct	rats	Sprague Dawley	male	group	increased space, climbing opportunities, shelters, exploration/novelty provision	no	nothing	frequent object rotation	yes
Li et al. (2019)	[83]	China	stroke	water maze	rats	Sprague Dawley	male	group	increased space, climbing opportunities, shelters, exploration/novelty provision	no	nothing	frequent object rotation	yes
Lou et al. (2013)	[84]	USA	cancer	tumor volume	mice	SKH-1	female	group	wheel	no	nesting material	enrichment was introduced to old animals	yes
Lou et al. (2013)	[84]	USA	cancer	tumor incidence	mice	SKH-1	female	group	wheel	no	nesting material	enrichment was introduced to old animals	yes
Lou et al. (2013)	[84]	USA	cancer	tumor number	mice	SKH-1	female	group	wheel	no	nesting material	enrichment was introduced to old animals	yes
Macneil et al. (1993)	[85]	Canada	cancer	tumor number	mice	C3H/eB	male	individually	wheel	no	nothing		no
Maloyan et al. (2007)	[86]	USA	cardiomyopathy	mortality	mice	FVB/NJ	male	pair	wheel	no	nothing		no
Masrour et al. (2018)	[87]	Iran	depression	forced swim test	rats	Wistar	male	individually	wheel	no	nothing		yes
Masrour et al. (2018)	[88]	Iran	depression	forced swim test	rats	Wistar	male	pair	wheel	no	nothing		yes
Masrour et al. (2018)	[88]	Iran	depression	anhedonia	rats	Wistar	male	pair	wheel	no	nothing		yes
Matsumoto et al. (2013)	[89]	Australia	cardiovascular disease	plaque	mice	C57BL/6	female	individually	wheel	no	nesting material		yes
McCarter et al. (1997)	[90]	USA	no disease model	mortality	rats	Fisher 344	male	individually	wheel	no	nothing		no
Arranz et al. (2010)	[3]	Spain	no disease model	mortality	mice	ICR/CD-1	female	group	shelters, exploration/novelty provision	no	nesting material	frequent object rotation, enrichment was introduced to old animals	yes
Mehl et al. (2005)	[92]	USA	cancer	tumor number	mice	C57BL/6	female	individually	wheel	yes	locked wheel		yes
Mehl et al. (2005)	[92]	USA	cancer	tumor number	mice	C57BL/6	male	individually	wheel	yes	locked wheel		yes
Meissner et al. (2011)	[93]	Netherlands	cardiovascular disease	plaque	mice	C57BL/6	male	individually	wheel	no	nesting material		yes
Meissner et al. (2013)	[94]	Netherlands	cardiovascular disease	plaque	mice	C57BL/6	male	individually	wheel	no	nesting material		yes
Meng et al. (2019)	[95]	China	cancer	tumor volume	mice	C57BL/6	male	group	increased space, climbing opportunities, wheel, shelters, nesting material, exploration/novelty provision, gnawing opportunities	yes	nothing	group housed male mice	yes
Meng et al. (2019)	[95]	China	cancer	tumor weight	mice	C57BL/6	male	group	increased space, climbing opportunities, wheel, shelters, nesting material, exploration/novelty provision, gnawing opportunities	yes	nothing	group housed male mice	yes
Michna et al. (2006)	[96]	USA	cancer	tumor volume	mice	SKH-1	female	group	wheel	no	nothing	enrichment was introduced to old animals	yes
Michna et al. (2006)	[96]	USA	cancer	tumor number	mice	SKH-1	female	group	wheel	no	nothing	enrichment was introduced to old animals	yes
Michna et al. (2006)	[96]	USA	cancer	tumor volume	mice	SKH-1	female	group	wheel	no	nothing		yes
Michna et al. (2006)	[96]	USA	cancer	tumor number	mice	SKH-1	female	group	wheel	no	nothing		yes
Mileva et al. (2015)	[97]	Canada	depression	anhedonia	rats	Wistar Kyoto	female	group	increased space, climbing opportunities, wheel, shelters, nesting material, exploration/novelty provision, gnawing opportunities	yes	tube		yes
Mileva et al. (2015)	[97]	Canada	anxiety	elevated plus maze	rats	Wistar Kyoto	female	group	increased space, climbing opportunities, wheel, shelters, nesting material, exploration/novelty provision, gnawing opportunities	yes	tube		yes
Mu et al. (2019)	[98]	China	stroke	infarct	rats	Sprague Dawley	male	group	increased space, climbing opportunities, wheel, shelters, exploration/novelty provision, gnawing opportunities	no	nothing	frequent object rotation	yes
Mu et al. (2019)	[98]	China	stroke	composite score	rats	Sprague Dawley	male	group	increased space, climbing opportunities, wheel, shelters, exploration/novelty provision, gnawing opportunities	no	nothing	frequent object rotation	yes
Mul et al. (2018)	[99]	USA	depression	anhedonia	mice	C57BL/6	male	individually	wheel	no	nesting material		yes
Mul et al. (2018)	[99]	USA	anxiety	social interaction test	mice	C57BL/6	male	individually	wheel	no	nesting material		yes
Mul et al. (2018)	[99]	USA	anxiety	social interaction test	mice	C57BL/6	male	individually	wheel	no	nesting material		yes
Nachat-Kappes et al. (2012)	[100]	France	cancer	tumor volume	mice	C57BL/6	female	group	increased space, climbing opportunities, wheel, shelters, nesting material, exploration/novelty provision, gnawing opportunities	yes	nothing		yes
Nachat-Kappes et al. (2012)	[100]	France	cancer	tumor weight	mice	C57BL/6	female	group	increased space, climbing opportunities, wheel, shelters, nesting material, exploration/novelty provision, gnawing opportunities	yes	nothing		yes
Arranz et al. (2010)	[3]	Spain	no disease model	mortality	mice	ICR/CD-1	female	group	shelters, exploration/novelty provision	no	nesting material	frequent object rotation, enrichment was introduced to old animals	yes
Arranz et al. (2010)	[3]	Spain	no disease model	mortality	mice	ICR/CD-1	female	group	shelters, exploration/novelty provision	no	nesting material	frequent object rotation, enrichment was introduced to old animals	yes
Narath et al. (2001)	[102]	Austria	no disease model	mortality	rats	Sprague Dawley	male	individually	wheel	yes	nothing		yes
Nawaz et al. (2017)	[103]	Pakistan	depression	forced swim test	rats	Wistar	male	group	increased space, wheel, shelters, exploration/novelty provision	no	nothing		yes
Nawaz et al. (2017)	[103]	Pakistan	anxiety	light dark box	rats	Wistar	male	group	increased space, wheel, shelters, exploration/novelty provision	no	nothing		yes
Nguyen et al. (2008)	[104]	Canada	stroke	infarct	rats	Sprague Dawley	female	group	increased space, climbing opportunities, wheel, exploration/novelty provision	no	nothing		yes
Nguyen et al. (2008)	[104]	Canada	stroke	tapered beam	rats	Sprague Dawley	female	group	increased space, climbing opportunities, wheel, exploration/novelty provision	no	nothing		yes
Nguyen et al. (2008)	[104]	Canada	stroke	limb placement	rats	Sprague Dawley	female	group	increased space, climbing opportunities, wheel, exploration/novelty provision	no	nothing		yes
Nguyen et al. (2008)	[105]	Canada	stroke	infarct	rats	Sprague Dawley	female	group	increased space, climbing opportunities, wheel, shelters, exploration/novelty provision	no	nothing		yes
Nguyen et al. (2008)	[105]	Canada	stroke	tapered beam	rats	Sprague Dawley	female	group	increased space, climbing opportunities, wheel, shelters, exploration/novelty provision	no	nothing		yes
Nicolas et al. (2015)	[106]	France	depression	forced swim test	mice	C57BL/6	male	group	increased space, wheel, shelters, nesting material, exploration/novelty provision	yes	nothing	group housed male mice	yes
Nicolas et al. (2015)	[106]	France	anxiety	light dark box	mice	C57BL/6	male	group	increased space, wheel, shelters, nesting material, exploration/novelty provision	yes	nothing	group housed male mice	yes
Nicolas et al. (2015)	[106]	France	anxiety	time in center	mice	C57BL/6	male	group	increased space, wheel, shelters, nesting material, exploration/novelty provision	yes	nothing	group housed male mice	yes
Niwa et al. (2016)	[107]	Japan	hypertension/stroke	mortality	rats	SHRSP/Kpo	male	individually	wheel	no	nothing		no
Novaes et al. (2017)	[108]	Brazil	anxiety	elevated plus maze	rats	Wistar	male	pair	increased space, climbing opportunities, shelters, nesting material, exploration/novelty provision, gnawing opportunities	no	nothing	frequent object rotation	yes
Novaes et al. (2017)	[108]	Brazil	anxiety	light dark box	rats	Wistar	male	pair	increased space, climbing opportunities, shelters, nesting material, exploration/novelty provision, gnawing opportunities	no	nothing	frequent object rotation	yes
McMurphy et al. (2018)	[91]	USA	no disease model	mortality	mice	C57BL/6	female	group	increased space, wheel, shelters, nesting material, gnawing opportunities	no	nesting material	enrichment was introduced to old animals	yes
Nygren et al. (2005)	[110]	Sweden	stroke	rotarod	mice	C57BL/6	male	group	increased space, climbing opportunities, wheel, shelters, exploration/novelty provision	no	nothing	frequent object rotation, group housed male mice	yes
Odeon et al. (2019)	[111]	Argentina	anxiety	elevated plus maze, light/dark box, open field test	rats	Wistar	male	group	increased space, climbing opportunities, wheel, exploration/novelty provision	no	nothing		no
Pagliusi et al. (2020)	[112]	Brazil	anxiety	social interaction test	mice	C57BL/6	male	individually	wheel	no	nothing		yes
Park et al. (2008)	[113]	Japan	cardiovascular disease	plaque	rats	Sprague Dawley	female	individually	wheel	no	nothing		yes
Park et al. (2017)	[114]	Korea	stroke	water maze	rats	Wistar	male	group	increased space, climbing opportunities, wheel, shelters, exploration/novelty provision, gnawing opportunities	yes	nothing		yes
Parry et al. (2015)	[115]	USA	cancer	tumor volume	rats	Fisher 344	female	not specified	wheel	no	nesting material		yes
Parry et al. (2015)	[115]	USA	cancer	tumor weight	rats	Fisher 344	female	not specified	wheel	no	nesting material		yes
Parry et al. (2018)	[116]	USA	cancer	tumor weight	rats	Fisher 344	female	not specified	wheel	no	nesting material		yes
Patel et al. (2019)	[117]	USA	cancer	tumor weight	mice	C57BL/6	male	individually	wheel	no	nesting material		yes
Patel et al. (2019)	[118]	USA	cancer	tumor weight	mice	C57BL/6	male	individually	wheel	no	nesting material		yes
Pedersen et al. (2016)	[119]	Denmark	cancer	tumor volume	mice	C57BL/6	female	group	wheel	no	nesting material		yes
Pedersen et al. (2016)	[119]	Denmark	cancer	metastasis	mice	C57BL/6	female	group	wheel	no	nesting material		yes
Pedersen et al. (2016)	[119]	Denmark	cancer	tumor volume	mice	C57BL/6	female	group	wheel	no	nesting material		yes
Pedersen et al. (2016)	[119]	Denmark	cancer	tumor weight	mice	C57BL/6	female	group	wheel	no	nesting material		yes
Pedersen et al. (2020)	[120]	Denmark	cancer	tumor volume	mice	C57BL/6	female	pair	wheel	no	nesting material		yes
Pedersen et al. (2020)	[120]	Denmark	cancer	tumor weight	mice	C57BL/6	female	pair	wheel	no	nesting material		yes
Pedersen et al. (2020)	[120]	Denmark	cancer	tumor volume	mice	C57BL/6	female	pair	wheel	no	nesting material		yes
Pedersen et al. (2020)	[120]	Denmark	cancer	tumor weight	mice	C57BL/6	female	pair	wheel	no	nesting material		yes
Pellegrin et al. (2015)	[121]	Switzerland	cardiovascular disease	plaque	mice	C57BL/6	mixed	individually	wheel	no	nesting material	enrichment was introduced to old animals	yes
Pence et al. (2018)	[122]	USA	viral infection	weight loss	mice	C57BL/6	male	not specified	wheel	no	nesting material		no
Pierce et al. (2018)	[123]	USA	depression	anhedonia	mice	C56BL/6	female	pair	wheel	no	nesting material		yes
Pigna et al. (2016)	[124]	Italy	colon cancer	mortality	mice	BALB/c	female	individually	wheel	no	nesting material		yes
Pigna et al. (2016)	[124]	Italy	colon cancer	mortality	mice	BALB/c	female	individually	increased space, climbing opportunities, shelters	no	nesting material		yes
Ploeger et al. (2017)	[125]	USA	cancer	tumor number	mice	C57BL/6	male	individually	wheel	yes	nothing		yes
Puurunen et al. (2001)	[126]	Finland	stroke	infarct	rats	Wistar	male	group	increased space, climbing opportunities, wheel, shelters, exploration/novelty provision, gnawing opportunities	no	nothing	frequent object rotation	yes
Puurunen et al. (2001)	[126]	Finland	stroke	tapered beam	rats	Wistar	male	group	increased space, climbing opportunities, wheel, shelters, exploration/novelty provision, gnawing opportunities	no	nothing	frequent object rotation	yes
Puurunen et al. (2001)	[126]	Finland	stroke	limb placement	rats	Wistar	male	group	increased space, climbing opportunities, wheel, shelters, exploration/novelty provision, gnawing opportunities	no	nothing	frequent object rotation	yes
Puurunen et al. (2001)	[126]	Finland	stroke	water maze	rats	Wistar	male	group	increased space, climbing opportunities, wheel, shelters, exploration/novelty provision, gnawing opportunities	no	nothing	frequent object rotation	yes
Qian et al. (2018)	[127]	China	stroke	infarct	rats	Sprague Dawley	male	group	increased space, climbing opportunities, shelters, exploration/novelty provision, gnawing opportunities	yes	nothing		yes
Qian et al. (2018)	[127]	China	stroke	tapered beam	rats	Sprague Dawley	male	group	increased space, climbing opportunities, shelters, exploration/novelty provision, gnawing opportunities	yes	nothing		yes
Ravenelle et al. (2013)	[128]	USA	anxiety	elevated plus maze	rats	Long-Evans	male	group	increased space, climbing opportunities, wheel, exploration/novelty provision	yes	nothing		yes
Ravenelle et al. (2014)	[129]	USA	anxiety	elevated plus maze	rats	Long-Evans	male	group	increased space, climbing opportunities, wheel, exploration/novelty provision, gnawing opportunities	yes	nothing		yes
Reddy et al. (1988)	[130]	USA	cancer	tumor number	rats	Fisher 344	male	individually	wheel	no	nothing		yes
Reijne et al. (2019)	[131]	Netherlands	no disease model	mortality	mice	C57BL6/JOlaHsd	male	individually	wheel	no	nesting material		yes
Reijne et al. (2019)	[131]	Netherlands	obesity	mortality	mice	C57BL6/JOlaHsd	male	individually	wheel	no	nesting material		yes
Rha et al. (2011)	[132]	Korea	stroke	rotarod	mice	ICR/CD-1	mixed	group	increased space, climbing opportunities, wheel, shelters, exploration/novelty provision	no	nothing	group housed male mice	yes
Risedal et al. (2002)	[133]	Sweden	stroke	infarct	rats	SHR	not specified	individually	increased space, wheel	no	nothing		yes
Risedal et al. (2002)	[133]	Sweden	stroke	infarct	rats	SHR	not specified	group	increased space, climbing opportunities, exploration/novelty provision, gnawing opportunities	no	nothing		yes
Keiner et al. (2008)	[71]	Germany	stroke	infarct	rats	Wistar	male	group	increased space, climbing opportunities, shelters, exploration/novelty provision	no	nesting material	frequent object rotation	yes
Kim et al. (2016)	[73]	USA	stroke	infarct	rats	Sprague Dawley	male	group	increased space, climbing opportunities, wheel, shelters, exploration/novelty provision	no	nesting material		yes
Rogers et al. (2017)	[135]	Australia	depression	forced swim test	mice	C57BL/6	not specified	not specified	increased space, climbing opportunities, shelters, nesting material, exploration/novelty provision	yes	nesting material		yes
Rogers et al. (2017)	[135]	Australia	anxiety	elevated plus maze	mice	C57BL/6	not specified	not specified	increased space, climbing opportunities, shelters, nesting material, exploration/novelty provision	yes	nesting material		yes
Rogers et al. (2017)	[135]	Australia	anxiety	light dark box	mice	C57BL/6	not specified	not specified	increased space, climbing opportunities, shelters, nesting material, exploration/novelty provision	yes	nesting material		yes
Rosenfeld et al. (2012)	[136]	Israel	depression	forced swim test	rats	WKY	mixed	group	increased space, climbing opportunities, wheel, shelters, exploration/novelty provision, gnawing opportunities	yes	nesting material		yes
Rosenfeld et al. (2012)	[136]	Israel	anxiety	time in center	rats	Wistar Kyoto	mixed	group	increased space, climbing opportunities, wheel, shelters, exploration/novelty provision, gnawing opportunities	yes	nesting material		yes
Knieling et al. (2009)	[74]	Germany	stroke	infarct	rats	Wistar	male	group	increased space, wheel, shelters, exploration/novelty provision	no	nesting material	frequent object rotation	yes
Rzechorzek et al. (2017)	[138]	USA	stroke	infarct	mice	C57BL/6	mixed	individually	wheel	no	nesting material	enrichment was introduced to old animals	yes
Sadeghi et al. (2016)	[139]	Iran	depression	forced swim test	rats	Wistar	male	individually	wheel	no	nothing		yes
Sadeghi et al. (2016)	[139]	Iran	depression	anhedonia	rats	Wistar	male	individually	wheel	no	nothing		yes
Sah et al. (2019)	[140]	Austria	anxiety	light dark box	mice	CD-1	female	group	increased space, climbing opportunities, shelters, exploration/novelty provision	yes	nesting material		yes
Sahafi et al. (2018)	[141]	Iran	depression	forced swim test	rats	Wistar	male	pair	wheel	no	nothing		yes
Sahafi et al. (2018)	[141]	Iran	depression	anhedonia	rats	Wistar	male	pair	wheel	no	nothing		yes
Sato et al. (2020)	[142]	Japan	stroke	composite score	rats	Sprague Dawley	male	not specified	wheel	no	nothing		yes
Sato et al. (2020)	[142]	Japan	stroke	tapered beam	rats	Sprague Dawley	male	not specified	wheel	no	nothing		yes
Saucier et al. (2007)	[143]	Canada	stroke	infarct	rats	Wistar	mixed	group	increased space, climbing opportunities, shelters, exploration/novelty provision	no	nothing		no
Saucier et al. (2010)	[144]	Canada	stroke	infarct	rats	Wistar	male	group	increased space, climbing opportunities, wheel, shelters	yes	nothing		yes
Saucier et al. (2010)	[144]	Canada	stroke	infarct	rats	Wistar	female	group	increased space, climbing opportunities, wheel, shelters	yes	nothing		yes
Saucier et al. (2010)	[144]	Canada	stroke	infarct	rats	Wistar	male	group	increased space, climbing opportunities, wheel, shelters	yes	nothing		yes
Saucier et al. (2010)	[144]	Canada	stroke	infarct	rats	Wistar	female	group	increased space, climbing opportunities, wheel, shelters	yes	nothing		yes
Saucier et al. (2010)	[144]	Canada	stroke	infarct	rats	Wistar	male	group	increased space, climbing opportunities, wheel, shelters	yes	nothing		yes
Saucier et al. (2010)	[144]	Canada	stroke	infarct	rats	Wistar	female	group	increased space, climbing opportunities, wheel, shelters	yes	nothing		yes
Schloesser et al. (2010)	[145]	USA	anxiety	social interaction test	mice	C57BL/6	male	not specified	increased space, wheel, shelters, nesting material, exploration/novelty provision, gnawing opportunities	yes	nothing		yes
Shing et al. (2015)	[146]	Australia	cardiovascular disease	plaque	mice	C57BL/6	male	individually	wheel	no	nesting material		yes
Shtoots et al. (2018)	[147]	Israel	anxiety	elevated plus maze, open field test	rats	Sprague Dawley	male	group	increased space, climbing opportunities, wheel, shelters, exploration/novelty provision	yes	nothing		no
Sierakowiak et al. (2015)	[148]	Sweden	depression	hippocampal volume	rats	Flinders Sensitive Line (FSL)	male	individually	wheel	no	nesting material		yes
Skillings et al. (2014)	[149]	United Kingdom	Huntington's Disease	mortality	mice	C57BL/6 x CBA	male	group	increased space, climbing opportunities, wheel, shelters, nesting material, exploration/novelty provision, gnawing opportunities	yes	nesting material	group housed male mice, frequent object rotation	yes
Smeda et al. (2017)	[150]	Poland	cancer	tumor volume	mice	BALB/c	female	individually	wheel	no	nesting material		yes
Smeda et al. (2017)	[150]	Poland	cancer	tumor weight	mice	BALB/c	female	individually	wheel	no	nesting material		yes
Smeda et al. (2017)	[150]	Poland	cancer	metastasis	mice	BALB/c	female	individually	wheel	no	nesting material		yes
Solberg et al. (1999)	[151]	USA	depression	forced swim test	mice	C57BL/6	not specified	individually	wheel	no	nothing		yes
Solberg et al. (1999)	[151]	USA	depression	anhedonia	mice	C57BL/6	not specified	individually	wheel	no	nothing		yes
Song et al. (2017)	[152]	China	cancer	tumor weight	mice	C57BL/6	male	group	increased space, wheel, shelters, nesting material, exploration/novelty provision, gnawing opportunities	yes	nothing	group housed male mice	yes
Song et al. (2017)	[152]	China	cancer	tumor volume	mice	C57BL/6	male	group	increased space, wheel, shelters, nesting material, exploration/novelty provision, gnawing opportunities	yes	nothing	group housed male mice	yes
Song et al. (2017)	[152]	China	cancer	tumor weight	mice	C57BL/6	male	group	increased space, wheel, shelters, nesting material, exploration/novelty provision, gnawing opportunities	yes	nothing	group housed male mice	yes
Steiner et al. (2013)	[153]	USA	cancer	tumor volume	mice	FVB/NJ	female	individually	wheel	no	nesting material		yes
Steiner et al. (2013)	[153]	USA	cancer	tumor number	mice	FVB/NJ	female	individually	wheel	no	nesting material		yes
Strong et al. (2009)	[154]	USA	anxiety	social interaction test	rats	Fisher 344	male	individually	wheel	no	nothing		yes
Su et al. (2016)	[155]	China	stroke	infarct	rats	Wistar	male	group	increased space, climbing opportunities, shelters, exploration/novelty provision	no	nothing		yes
Su et al. (2016)	[155]	China	stroke	composite score	rats	Wistar	male	group	increased space, climbing opportunities, shelters, exploration/novelty provision	no	nothing		yes
Sugie et al. (1992)	[156]	Japan	cancer	number of animals with tumors	rats	Fisher 344	male	individually	wheel	no	nothing		no
Tang et al. (2007)	[157]	China	stroke	composite score	rats	Sprague Dawley	male	group	increased space, climbing opportunities	no	nothing		yes
Tang et al. (2019)	[158]	China	stroke	water maze	rats	Sprague Dawley	male	group	increased space, climbing opportunities, wheel, shelters, nesting material, exploration/novelty provision	no	nothing	frequent object rotation	yes
Tang et al. (2019)	[158]	China	stroke	composite score	rats	Sprague Dawley	male	group	increased space, climbing opportunities, wheel, shelters, nesting material, exploration/novelty provision	no	nothing	frequent object rotation	yes
Thompson et al. (2010)	[159]	USA	cancer	tumor number	rats	Sprague Dawley	female	not specified	wheel	no	nothing		yes
Vaanholt et al. (2010)	[160]	Netherlands	no disease model	mortality	mice	Hsd:ICR	male	individually	wheel	no	nesting material		yes
Vahid-Ansari et al. (2018)	[161]	Canada	stroke	water maze	mice	C57BL/6	male	individually	wheel	yes	nesting material, locked wheel		yes
van Deel et al. (2011)	[162]	Netherlands	cardiac hypertophy	mortality	mice	C57BL/6	mixed	not specified	wheel	no	nesting material		yes
van Deel et al. (2011)	[162]	Netherlands	cardiac hypertophy	mortality	mice	C57BL/6	mixed	not specified	wheel	no	nesting material		yes
Vega-Rivera et al. (2016)	[163]	Mexico	depression	forced swim test	mice	BALB/c	female	not specified	increased space, wheel, shelters, nesting material, exploration/novelty provision, gnawing opportunities	no	nothing	enrichment was introduced to old animals	yes
Vega-Rivera et al. (2016)	[163]	Mexico	depression	anhedonia	mice	BALB/c	female	not specified	increased space, wheel, shelters, nesting material, exploration/novelty provision, gnawing opportunities	no	nothing	enrichment was introduced to old animals	yes
Wang et al. (2016)	[164]	China	stroke	water maze	mice	Kunming	male	not specified	increased space, wheel, exploration/novelty provision	no	nothing		yes
Wang et al. (2019)	[165]	China	stroke	water maze	mice	C57BL/6	male	group	increased space, wheel, shelters, exploration/novelty provision	yes	nothing	group housed male mice	yes
Wang et al. (2019)	[166]	USA	cancer	tumor volume	mice	CB6F1	female	not specified	wheel	yes	locked wheel		no
Watanabe et al. (2020)	[167]	Japan	cancer	metastasis	mice	C57BL/6	mixed	group	increased space, wheel, shelters	yes	nothing	group housed male mice	yes
Watanabe et al. (2020)	[167]	Japan	cancer	tumor weight	mice	C57BL/6	mixed	group	increased space, wheel, shelters	yes	nothing	group housed male mice	yes
Welsch et al. (1995)	[168]	USA	cancer	tumor volume	mice	nude	female	individually	wheel	no	nothing		yes
Wolff et al. (2015)	[169]	USA	cancer	tumor number	mice	C57BL/6	male	individually	wheel	yes	locked wheel		no
Wu et al. (2016)	[170]	China	cancer	tumor volume	mice	C57BL/6	male	group	increased space, climbing opportunities, wheel, shelters, nesting material, gnawing opportunities	yes	nothing	group housed male mice	yes
Wu et al. (2016)	[170]	China	cancer	tumor weight	mice	C57BL/6	male	group	increased space, climbing opportunities, wheel, shelters, nesting material, gnawing opportunities	yes	nothing	group housed male mice	yes
Wurm et al. (2007)	[171]	Germany	stroke	infarct	rats	Wistar	male	group	increased space, climbing opportunities, shelters, exploration/novelty provision	yes	nesting material	frequent object rotation	yes
Wurm et al. (2007)	[171]	Germany	stroke	water maze	rats	Wistar	male	group	increased space, climbing opportunities, shelters, exploration/novelty provision	yes	nesting material	frequent object rotation	yes
Ruscher et al. (2011)	[137]	Sweden	stroke	rotarod	rats	SHR	male	not specified	increased space, climbing opportunities, shelters, exploration/novelty provision	no	nesting material		yes
Yan et al. (2011)	[173]	USA	cancer	tumor volume	mice	C57BL/6	male	individually	wheel	no	nesting material		yes
Yan et al. (2011)	[173]	USA	cancer	metastasis	mice	C57BL/6	male	individually	wheel	no	nesting material		yes
Yan et al. (2011)	[173]	USA	cancer	tumor volume	mice	C57BL/6	male	individually	wheel	no	nesting material		yes
Yan et al. (2011)	[173]	USA	cancer	metastasis	mice	C57BL/6	male	individually	wheel	no	nesting material		yes
Yu et al. (2013)	[174]	China	stroke	composite score	rats	Sprague Dawley	male	group	increased space, climbing opportunities, wheel, shelters, exploration/novelty provision	yes	nothing		yes
Yu et al. (2013)	[174]	China	stroke	tapered beam	rats	Sprague Dawley	male	group	increased space, climbing opportunities, wheel, shelters, exploration/novelty provision	yes	nothing		yes
Yu et al. (2014)	[175]	China	stroke	water maze, ordinal score	rats	Sprague Dawley	male	group	increased space, climbing opportunities, wheel, exploration/novelty provision, gnawing opportunities	yes	nothing		no
Yu et al. (2020)	[176]	China	stroke	water maze	mice	C56BL/6	male	group	increased space, climbing opportunities, wheel, shelters, exploration/novelty provision	yes	nothing	group housed male mice	yes
Yu et al. (2020)	[176]	China	stroke	tapered beam	mice	C56BL/6	male	group	increased space, climbing opportunities, wheel, shelters, exploration/novelty provision	yes	nothing	group housed male mice	yes
Zhang et al. (2017)	[177]	China	stroke	infarct	rats	Sprague Dawley	male	group	increased space, climbing opportunities, wheel, shelters, exploration/novelty provision	yes	nothing	frequent object rotation	yes
Zhang et al. (2019)	[178]	China	stroke	infarct	rats	Sprague Dawley	male	not specified	wheel	no	nothing		yes
Zhang et al. (2019)	[178]	China	stroke	rotarod	rats	Sprague Dawley	male	not specified	wheel	no	nothing		yes
Zhang et al. (2019)	[179]	China	stroke	rotarod	mice	C57BL/6	male	group	increased space, climbing opportunities, wheel, shelters, exploration/novelty provision	no	nothing	frequent object rotation, group housed male mice	yes
Zheng et al. (2006)	[180]	China	anxiety	time in center	rats	Sprague Dawley	male	individually	wheel	no	nothing		yes
Zheng et al. (2006)	[180]	China	anxiety	rearing	rats	Sprague Dawley	male	individually	wheel	no	nothing		yes
Zheng et al. (2006)	[180]	China	depression	anhedonia	rats	Sprague Dawley	male	individually	wheel	no	nothing		yes
Zheng et al. (2008)	[181]	USA	cancer	tumor volume	mice	SCID	female	group	wheel	no	nothing		yes
Zheng et al. (2008)	[181]	USA	cancer	tumor volume	mice	SCID	male	group	wheel	no	nothing	group housed male mice	yes
Zheng et al. (2011)	[182]	USA	cancer	tumor volume	mice	SCID	male	not specified	wheel	no	nesting material		yes
Zheng et al. (2012)	[183]	USA	cancer	tumor volume	mice	SCID	male	not specified	wheel	no	nesting material		yes
Zhu et al. (2008)	[184]	USA	cancer	tumor weight	rats	Sprague Dawley	female	individually	wheel	no	nothing		yes
Zhu et al. (2008)	[184]	USA	cancer	tumor number	rats	Sprague Dawley	female	individually	wheel	no	nothing		yes
Zhu et al. (2009)	[185]	USA	cancer	tumor number	rats	Sprague Dawley	female	individually	wheel	no	nothing		yes
Zhu et al. (2009)	[185]	USA	breast cancer	mortality	rats	Sprague Dawley	female	individually	wheel	no	nothing		yes
Zhu et al. (2011)	[186]	China	stroke	water maze	rats	Wistar	male	group	increased space, climbing opportunities, wheel, shelters, exploration/novelty provision	no	nothing	frequent object rotation	yes
* complete reference list can be found in Additional file 16
