# Supplementary material for: Conventional laboratory housing increases morbidity and mortality in research rodents: results of a meta-analysis
Source: BMC Biol. 2022 Jan 13;20:15. doi: 10.1186/s12915-021-01184-0 (PMC8756709; doi:10.1186/s12915-021-01184-0)
Supplement: Supplementary file 17 — Additional file 17. Risk of Bias assessment. [file 12915_2021_1184_MOESM17_ESM.xlsx]

## Sheet: risk of bias
study	reference*	groups similar at baseline	selective outcome reporting	randomization	incomplete data addressed	animals randomly chosen for outcome assessment	unit of analysis errors	blinding of outcome assessor	blinding of caregivers and/or investigators	blind allocation	randomly housed in facility
Akillioglu et al. (2015)	[1]	low	low	unclear	unclear	unclear	high	low	high	high	high
Altun et al. (2007)	[2]	low	low	unclear	low	low	high	high	high	high	high
Arranz et al. (2010)	[3]	low	low	low	unclear	unclear	high	low	high	high	high
Arranz et al. (2010)	[3]	low	low	low	unclear	unclear	high	low	high	high	high
Arranz et al. (2010)	[3]	low	low	low	unclear	unclear	high	low	high	high	high
Avrabos et al. (2013)	[4]	low	low	unclear	unclear	unclear	high	high	high	high	high
Benaroya-Milshtein et al. (2007)	[5]	low	low	low	unclear	unclear	high	high	high	high	high
Benaroya-Milshtein et al. (2007)	[5]	low	low	low	unclear	unclear	high	high	high	high	high
Bernberg et al. (2008)	[6]	low	low	low	low	low	high	low	high	high	high
Bernberg et al. (2008)	[6]	low	low	low	low	low	high	low	high	high	high
Betof et al. (2012)	[7]	low	low	low	unclear	low	low	high	high	high	high
Betof et al. (2015)	[8]	low	low	low	unclear	unclear	low	high	high	high	high
Bhansali et al. (2007)	[9]	low	low	low	unclear	unclear	high	high	high	high	high
Bice et al. (2017)	[10]	low	high	unclear	low	unclear	high	high	high	high	high
Bice et al. (2017)	[10]	low	high	unclear	low	unclear	high	high	high	high	high
Bice et al. (2017)	[10]	low	high	unclear	low	unclear	high	high	high	high	high
Bice et al. (2017)	[10]	low	high	unclear	low	unclear	high	high	high	high	high
Bice et al. (2017)	[10]	low	high	unclear	low	unclear	high	high	high	high	high
Bice et al. (2017)	[10]	low	high	unclear	low	unclear	high	high	high	high	high
Bice et al. (2017)	[10]	low	high	unclear	low	unclear	high	high	high	high	high
Bice et al. (2017)	[10]	low	high	unclear	low	unclear	high	high	high	high	high
Bjørnebekk et al. (2005)	[11]	low	low	unclear	low	unclear	low	low	high	high	high
Briones et al. (2000)	[12]	low	low	low	low	low	low	high	high	high	high
Bronikowski et al. (2006)	[13]	low	low	unclear	low	low	low	low	high	high	high
Bronikowski et al. (2006)	[13]	low	low	unclear	low	low	low	low	high	high	high
Bronikowski et al. (2006)	[13]	low	low	unclear	low	low	low	low	high	high	high
Bronikowski et al. (2006)	[13]	low	low	unclear	low	low	low	low	high	high	high
Buss et al. (2018)	[14]	low	low	low	unclear	unclear	high	low	high	high	high
Buss et al. (2020)	[15]	low	low	low	unclear	unclear	low	low	high	high	high
Buss et al. (2020)	[15]	low	low	low	unclear	unclear	low	low	high	high	high
Cao et al. (2010)	[16]	low	unclear	low	unclear	unclear	high	high	high	high	high
Cao et al. (2010)	[16]	low	unclear	low	unclear	unclear	high	high	high	high	high
Cao et al. (2010)	[16]	low	unclear	low	unclear	unclear	high	high	high	high	high
Cao et al. (2010)	[16]	low	unclear	low	unclear	unclear	high	high	high	high	high
Cao et al. (2010)	[16]	low	unclear	low	unclear	unclear	high	high	high	high	high
Cao et al. (2010)	[16]	low	unclear	low	unclear	unclear	high	high	high	high	high
Cesar et al. (2011)	[17]	low	low	low	unclear	unclear	low	high	high	high	high
Chambliss et al. (2004)	[18]	low	low	low	unclear	unclear	low	high	unclear	high	high
Chekmareva et al. (2014)	[19]	low	low	low	unclear	unclear	high	low	high	high	high
Chen et al. (2017)	[20]	low	low	unclear	low	low	low	low	high	high	high
Chen et al. (2017)	[21]	low	low	low	unclear	unclear	high	low	high	high	high
Chen et al. (2017)	[22]	low	low	low	low	low	high	low	high	high	high
Chen et al. (2017)	[20]	low	low	unclear	low	low	low	low	high	high	high
Chun et al. (2007)	[23]	low	low	low	unclear	unclear	high	high	high	high	high
Colbert et al. (2009)	[24]	low	low	low	low	low	low	high	high	high	high
Dahlqvist et al. (1999)	[25]	low	low	unclear	unclear	unclear	high	high	high	high	high
De Boer et al. (2020)	[26]	low	low	low	unclear	unclear	high	low	unclear	high	high
De Waard et al. (2009)	[27]	low	low	low	low	low	unclear	low	high	high	high
Diniz et al. (2012)	[28]	low	low	unclear	low	low	high	low	high	high	high
Diniz et al. (2013)	[29]	low	low	unclear	low	low	high	low	unclear	high	high
Elisia et al. (2019)	[30]	low	low	unclear	unclear	unclear	unclear	high	high	high	high
Farokhi-Sisakht et al. (2020)	[31]	low	low	low	low	low	low	high	high	high	high
Foglesong et al. (2017)	[32]	low	low	low	unclear	unclear	high	high	high	high	high
Foglesong et al. (2017)	[32]	low	low	low	unclear	unclear	high	high	high	high	high
Foglesong et al. (2019)	[33]	low	low	low	unclear	unclear	high	high	high	high	high
Foley et al. (2004)	[34]	low	low	low	low	low	low	high	high	high	high
Geibig et al. (2012)	[35]	low	low	low	unclear	unclear	high	high	high	high	high
Geibig et al. (2012)	[35]	low	low	low	unclear	unclear	high	high	high	high	high
Gertz et al. (2006)	[35]	low	low	unclear	unclear	unclear	unclear	high	high	high	high
Ghalandari-Shamami et al. (2019)	[37]	low	low	low	unclear	low	low	high	high	high	high
Giles et al. (1992)	[38]	low	low	unclear	low	low	unclear	high	high	high	high
Gobinath et al. (2018)	[39]	low	low	low	unclear	unclear	low	high	high	high	high
Goh et al. (2012)	[40]	low	low	low	unclear	unclear	low	high	high	high	high
Goh et al. (2012)	[40]	low	low	low	unclear	unclear	low	high	high	high	high
Goh et al. (2013)	[41]	low	low	low	high	unclear	low	low	high	high	high
Gomes et al. (2019)	[42]	low	low	unclear	unclear	unclear	high	high	high	high	high
Gonçalves et al. (2018)	[43]	low	low	unclear	high	unclear	high	high	high	high	high
González-Pardo et al. (2019)	[44]	low	low	low	unclear	unclear	high	high	high	high	high
González-Pardo et al. (2019)	[45]	low	low	low	unclear	unclear	high	high	high	high	high
Goodrick et al. (1980)	[46]	low	low	unclear	low	low	high	low	unclear	high	high
Goodrick et al. (1980)	[46]	low	low	unclear	low	low	high	low	unclear	high	high
Grace et al. (2009)	[47]	low	low	unclear	low	low	low	high	high	high	high
Hase et al. (2019)	[48]	low	low	low	unclear	unclear	high	low	high	high	high
Higgins et al. (2014)	[49]	low	low	low	low	low	unclear	high	unclear	high	high
Hoffman-Goetz et al. (1994)	[50]	low	low	low	low	low	low	high	high	high	high
Holloszy et al. (1985)	[51]	low	low	low	low	low	unclear	low	high	high	high
Holloszy et al. (1991)	[52]	low	low	low	low	low	unclear	low	high	high	high
Holloszy et al. (1993)	[53]	low	low	low	low	low	unclear	low	unclear	high	high
Holloszy et al. (1997)	[54]	low	low	low	low	low	unclear	low	high	high	high
Holloszy et al. (1998)	[55]	low	low	low	low	low	unclear	low	high	high	high
Holloszy et al. (1998)	[55]	low	low	low	low	low	unclear	low	high	high	high
Hui et al. (2011)	[56]	low	low	low	unclear	unclear	high	low	high	high	high
Hutton et al. (2015)	[57]	low	low	unclear	unclear	unclear	low	high	high	high	high
Ikuyama et al. (1993)	[58]	low	low	low	unclear	unclear	low	high	high	high	high
Ilin et al. (2009)	[59]	low	low	unclear	unclear	unclear	high	high	high	high	high
Ishikawa et al. (2014)	[60]	low	low	unclear	unclear	unclear	low	high	high	high	high
Iwata et al. (2007)	[61]	low	low	low	unclear	unclear	high	high	high	high	high
Jiang et al. (2006)	[62]	low	low	unclear	low	unclear	low	low	high	high	high
Jiang et al. (2009)	[63]	low	low	low	unclear	unclear	low	high	high	high	high
Jiang et al. (2016)	[64]	low	low	low	unclear	unclear	high	high	high	high	high
Johansson et al. (1996)	[65]	low	low	low	unclear	unclear	high	high	high	high	high
Johansson et al. (1996)	[66]	low	low	unclear	low	low	high	high	high	high	high
Jones et al. (2009)	[67]	low	low	low	low	low	low	low	high	high	high
Jones et al. (2012)	[68]	low	low	low	low	low	low	low	high	high	high
Ju et al. (2008)	[69]	low	low	unclear	unclear	unclear	high	high	high	high	high
Ju et al. (2008)	[69]	low	low	unclear	unclear	unclear	high	high	high	high	high
Ke et al. (2011)	[70]	low	low	low	low	low	low	high	high	high	high
Keiner et al. (2008)	[71]	low	low	low	high	unclear	high	low	high	high	high
Kershaw et al. (2019)	[72]	low	low	low	high	low	high	high	unclear	high	high
Kim et al. (2016)	[73]	low	low	unclear	unclear	unclear	high	high	high	high	high
Knieling et al. (2009)	[74]	low	low	unclear	unclear	unclear	high	high	high	high	high
Komitova et al. (2005)	[75]	low	low	unclear	unclear	unclear	high	high	unclear	high	high
Komitova et al. (2005)	[76]	low	low	unclear	high	unclear	high	high	unclear	high	high
Lapmanee et al. (2013)	[77]	low	high	unclear	unclear	unclear	low	high	high	high	high
Lapmanee et al. (2017)	[78]	low	low	unclear	low	low	low	high	high	high	high
Laufs et al. (2005)	[79]	low	low	unclear	unclear	unclear	low	high	high	high	high
Lehmann et al. (2011)	[80]	low	low	low	unclear	unclear	low	high	high	high	high
Li et al. (2012)	[81]	low	low	low	low	low	high	high	unclear	high	high
Li et al. (2015)	[82]	low	low	low	low	low	high	high	high	high	high
Li et al. (2015)	[82]	low	low	low	low	low	high	high	high	high	high
Li et al. (2015)	[82]	low	low	low	low	low	high	high	high	high	high
Li et al. (2015)	[82]	low	low	low	low	low	high	high	high	high	high
Li et al. (2019)	[83]	low	low	low	unclear	unclear	high	low	high	high	high
Li et al. (2019)	[83]	low	low	low	unclear	unclear	high	low	high	high	high
Lou et al. (2013)	[84]	low	low	unclear	unclear	unclear	high	low	high	high	high
Macneil et al. (1993)	[85]	low	low	low	low	low	low	high	unclear	high	high
Maloyan et al. (2007)	[86]	low	low	unclear	unclear	unclear	high	low	high	high	high
Masrour et al. (2018)	[87]	low	low	low	unclear	unclear	low	high	high	high	high
Masrour et al. (2018)	[88]	low	low	low	unclear	unclear	high	low	high	high	high
Matsumoto et al. (2013)	[89]	low	low	low	unclear	unclear	low	low	high	high	high
McCarter et al. (1997)	[90]	low	low	low	low	low	low	low	high	high	high
McMurphy et al. (2018)	[91]	low	low	low	low	low	high	high	high	high	high
Mehl et al. (2005)	[92]	low	low	low	unclear	unclear	low	high	high	high	high
Mehl et al. (2005)	[92]	low	low	low	unclear	unclear	low	high	high	high	high
Meissner et al. (2011)	[93]	low	low	low	high	low	low	high	high	high	high
Meissner et al. (2013)	[94]	low	low	low	low	unclear	low	high	unclear	high	high
Meng et al. (2019)	[95]	low	low	low	unclear	unclear	high	low	high	high	high
Michna et al. (2006)	[96]	low	low	unclear	unclear	unclear	high	low	unclear	high	high
Michna et al. (2006)	[96]	low	low	unclear	unclear	unclear	high	low	unclear	unclear	high
Mileva et al. (2015)	[97]	low	low	low	unclear	unclear	high	high	high	high	high
Mu et al. (2019)	[98]	low	low	unclear	unclear	unclear	high	low	high	high	high
Mul et al. (2018)	[99]	low	low	unclear	unclear	unclear	low	high	high	high	high
Mul et al. (2018)	[99]	low	low	unclear	unclear	unclear	low	high	high	high	high
Nachat-Kappes et al. (2012)	[100]	low	low	low	low	unclear	high	low	high	high	high
Naik et al. (2018)	[101]	low	low	low	unclear	unclear	high	high	high	high	high
Narath et al. (2001)	[102]	low	low	high	low	low	low	low	high	high	high
Nawaz et al. (2017)	[103]	low	low	unclear	low	low	high	high	high	high	high
Nguyen et al. (2008)	[104]	low	low	low	low	low	high	low	high	high	high
Nguyen et al. (2008)	[105]	low	low	low	unclear	unclear	high	low	high	high	high
Nicolas et al. (2015)	[106]	low	low	low	unclear	unclear	high	high	high	high	high
Niwa et al. (2016)	[107]	low	low	low	unclear	unclear	low	high	high	high	high
Novaes et al. (2017)	[108]	low	low	unclear	unclear	unclear	high	high	high	high	high
Nowakowska et al. (2014)	[109]	low	low	unclear	low	low	high	high	high	high	high
Nygren et al. (2005)	[110]	low	low	unclear	unclear	unclear	high	high	high	high	high
Odeon et al. (2019)	[111]	low	low	unclear	unclear	unclear	high	high	high	high	high
Pagliusi et al. (2020)	[112]	low	low	unclear	unclear	unclear	low	high	high	high	high
Park et al. (2008)	[113]	low	low	low	low	low	low	high	high	high	high
Park et al. (2017)	[114]	low	low	low	low	low	high	high	high	high	high
Parry et al. (2015)	[115]	low	low	low	low	unclear	unclear	high	high	high	high
Parry et al. (2018)	[116]	low	low	low	unclear	unclear	unclear	high	high	high	high
Patel et al. (2019)	[117]	low	low	low	unclear	unclear	low	high	high	high	high
Patel et al. (2019)	[118]	low	low	low	unclear	unclear	low	high	high	high	high
Pedersen et al. (2016)	[119]	low	low	low	unclear	unclear	high	high	high	high	high
Pedersen et al. (2016)	[119]	low	low	low	unclear	unclear	high	high	high	high	high
Pedersen et al. (2020)	[120]	low	low	low	unclear	unclear	high	high	high	high	high
Pedersen et al. (2020)	[120]	low	low	low	unclear	unclear	high	high	high	high	high
Pellegrin et al. (2015)	[121]	low	low	low	unclear	unclear	low	high	high	high	high
Pence et al. (2018)	[122]	low	low	unclear	low	low	unclear	high	high	high	high
Pierce et al. (2018)	[123]	low	low	unclear	unclear	unclear	high	high	high	high	high
Pigna et al. (2016)	[124]	low	high	unclear	low	low	low	high	high	high	high
Pigna et al. (2016)	[124]	low	high	unclear	low	low	low	high	high	high	high
Ploeger et al. (2017)	[125]	low	low	unclear	unclear	unclear	low	low	high	high	high
Puurunen et al. (2001)	[126]	low	low	unclear	high	low	high	low	high	high	high
Qian et al. (2018)	[127]	low	low	unclear	unclear	unclear	high	high	high	high	high
Ravenelle et al. (2013)	[128]	low	low	unclear	unclear	unclear	high	high	high	high	high
Ravenelle et al. (2014)	[129]	low	low	unclear	unclear	unclear	high	high	high	high	high
Reddy et al. (1988)	[130]	low	low	unclear	low	low	low	high	unclear	high	high
Reijne et al. (2019)	[131]	low	low	unclear	low	low	low	low	high	high	high
Reijne et al. (2019)	[131]	low	low	unclear	low	low	low	low	high	high	high
Rha et al. (2011)	[132]	low	low	low	low	unclear	high	high	high	high	high
Risedal et al. (2002)	[133]	low	low	low	low	unclear	low	high	unclear	high	high
Risedal et al. (2002)	[133]	low	low	low	low	unclear	high	high	unclear	high	high
Rogers et al. (2016)	[134]	low	high	low	unclear	unclear	high	high	high	high	high
Rogers et al. (2016)	[134]	low	high	low	unclear	unclear	high	high	high	high	high
Rogers et al. (2017)	[135]	low	low	low	unclear	unclear	unclear	high	high	high	high
Rosenfeld et al. (2012)	[136]	low	low	low	low	unclear	high	high	high	high	high
Ruscher et al. (2011)	[137]	low	low	low	low	low	unclear	low	high	high	high
Rzechorzek et al. (2017)	[138]	low	low	low	unclear	unclear	low	low	high	high	high
Sadeghi et al. (2016)	[139]	low	low	low	low	unclear	low	low	high	high	high
Sah et al. (2019)	[140]	low	low	unclear	unclear	unclear	high	low	unclear	high	high
Sahafi et al. (2018)	[141]	low	low	low	unclear	unclear	high	low	high	high	high
Sato et al. (2020)	[142]	low	low	unclear	low	low	unclear	high	high	high	high
Saucier et al. (2007)	[143]	low	low	unclear	unclear	unclear	high	high	high	high	high
Saucier et al. (2010)	[144]	low	low	unclear	unclear	unclear	high	low	high	high	high
Saucier et al. (2010)	[144]	low	low	unclear	unclear	unclear	high	low	high	high	high
Saucier et al. (2010)	[144]	low	low	unclear	unclear	unclear	high	low	high	high	high
Saucier et al. (2010)	[144]	low	low	unclear	unclear	unclear	high	low	high	high	high
Saucier et al. (2010)	[144]	low	low	unclear	unclear	unclear	high	low	high	high	high
Saucier et al. (2010)	[144]	low	low	unclear	unclear	unclear	high	low	high	high	high
Schloesser et al. (2010)	[145]	low	low	low	unclear	unclear	unclear	high	high	high	high
Shing et al. (2015)	[146]	low	low	low	unclear	unclear	low	high	high	high	high
Shtoots et al. (2018)	[147]	low	low	unclear	unclear	unclear	high	high	high	high	high
Sierakowiak et al. (2015)	[148]	low	low	unclear	low	unclear	low	low	high	high	high
Skillings et al. (2014)	[149]	low	low	unclear	low	low	high	low	high	high	high
Smeda et al. (2017)	[150]	low	low	low	unclear	unclear	low	high	high	high	high
Solberg et al. (1999)	[151]	low	low	unclear	unclear	unclear	low	low	high	high	high
Song et al. (2017)	[152]	low	low	low	unclear	unclear	high	low	high	high	high
Song et al. (2017)	[152]	low	low	low	unclear	unclear	high	low	high	high	high
Steiner et al. (2013)	[153]	low	low	low	high	unclear	low	high	high	high	high
Strong et al. (2009)	[154]	low	low	low	unclear	unclear	low	low	high	high	high
Su et al. (2016)	[155]	low	low	low	low	low	high	low	high	high	high
Sugie et al. (1992)	[156]	low	low	low	low	low	low	high	unclear	high	high
Tang et al. (2007)	[157]	low	low	low	unclear	unclear	high	low	high	high	high
Tang et al. (2019)	[158]	low	low	low	unclear	unclear	high	low	high	high	high
Thompson et al. (2010)	[159]	low	low	low	low	low	unclear	high	high	high	high
Vaanholt et al. (2010)	[160]	low	low	low	low	low	low	low	high	high	high
Vahid-Ansari et al. (2018)	[161]	low	low	low	low	low	low	high	high	high	high
van Deel et al. (2011)	[162]	low	low	unclear	low	low	unclear	low	high	high	high
van Deel et al. (2011)	[162]	low	low	unclear	low	low	unclear	low	high	high	high
Vega-Rivera et al. (2016)	[163]	low	low	unclear	unclear	unclear	unclear	low	high	high	high
Wang et al. (2016)	[164]	low	low	low	unclear	unclear	unclear	high	unclear	high	high
Wang et al. (2019)	[165]	low	low	low	low	unclear	high	high	high	high	high
Wang et al. (2019)	[166]	low	low	unclear	low	low	unclear	low	high	high	high
Watanabe et al. (2020)	[167]	low	low	low	unclear	unclear	high	high	high	high	high
Welsch et al. (1995)	[168]	low	low	unclear	unclear	unclear	low	high	high	high	high
Wolff et al. (2015)	[169]	low	low	unclear	unclear	unclear	low	high	high	high	high
Wu et al. (2016)	[170]	low	low	low	unclear	unclear	high	high	high	high	high
Wurm et al. (2007)	[171]	low	low	unclear	unclear	unclear	high	high	high	high	high
Xiao et al. (2016)	[172]	low	low	low	unclear	unclear	high	high	high	high	high
Yan et al. (2011)	[173]	low	low	unclear	unclear	unclear	low	high	high	high	high
Yan et al. (2011)	[173]	low	low	unclear	unclear	unclear	low	high	high	high	high
Yu et al. (2013)	[174]	low	low	low	unclear	unclear	high	high	high	high	high
Yu et al. (2014)	[175]	low	low	low	unclear	unclear	high	low	high	high	high
Yu et al. (2020)	[176]	low	low	low	low	unclear	high	high	unclear	high	high
Zhang et al. (2017)	[177]	low	low	low	unclear	unclear	high	high	high	high	high
Zhang et al. (2019)	[178]	low	low	low	low	low	unclear	high	high	high	high
Zhang et al. (2019)	[179]	low	low	low	unclear	unclear	high	high	high	high	high
Zheng et al. (2006)	[180]	low	low	unclear	unclear	unclear	low	high	high	high	high
Zheng et al. (2008)	[181]	low	low	low	low	low	high	high	high	high	high
Zheng et al. (2008)	[181]	low	low	low	low	low	high	high	high	high	high
Zheng et al. (2011)	[182]	low	low	unclear	unclear	unclear	unclear	high	high	high	high
Zheng et al. (2012)	[183]	low	low	unclear	low	low	unclear	high	high	high	high
Zhu et al. (2008)	[184]	low	low	low	unclear	unclear	low	high	high	high	high
Zhu et al. (2009)	[185]	low	low	low	low	low	low	high	high	high	high
Zhu et al. (2011)	[186]	low	low	low	unclear	unclear	high	high	unclear	high	high
* complete reference list can be found in Additional file 16
